# Supplementary material for: Putting Policy into Practice: How Three Cancer Services Perform against Indigenous Health and Cancer Frameworks
Source: Int J Environ Res Public Health. 2022 Jan 6;19(2):633. doi: 10.3390/ijerph19020633 (PMC8775789; doi:10.3390/ijerph19020633)
Supplement: Supplementary file 1 [file ijerph-19-00633-s001.zip]

Archive with 1 entries (1 files):
- ijerph-1502550-supplementary.pdf
